# Supplementary material for: Development and Psychometric Evaluation of Healthcare Access Measures among Women with Ovarian Cancer
Source: Cancers (Basel). 2022 Dec 19;14(24):6266. doi: 10.3390/cancers14246266 (PMC9776822; doi:10.3390/cancers14246266)
Supplement: Supplementary file 1 [file cancers-14-06266-s001.zip]

Archive with 1 entries (1 files):
- cancers-2007601-supplementary.pdf
